# Supplementary material for: Ultrasensitive rapid cytokine sensors based on asymmetric geometry two-dimensional MoS2 diodes
Source: Nat Commun. 2022 Dec 19;13:7593. doi: 10.1038/s41467-022-35278-2 (PMC9763493; doi:10.1038/s41467-022-35278-2)
Supplement: Supplementary file 4 — Source Data [file 41467_2022_35278_MOESM4_ESM.xlsx]

## Sheet: Fig_2c
MoS2		GOPS/MoS2		CDI/GOPS/MoS2		Aptamer/CDI/MoS2
Voltage (V)	Current (A)	Voltage (V)	Current (A)	Voltage (V)	Current (A)	Voltage (V)	Current (A)
-1	1.77633e-08	-1	1.88781e-08	-1	6.8747e-09	-1	6.3659e-09
-0.96	1.75946e-08	-0.96	1.8106e-08	-0.96	6.6649e-09	-0.96	6.132e-09
-0.92	1.69221e-08	-0.92	1.806e-08	-0.92	6.4964e-09	-0.92	5.8049e-09
-0.88	1.66237e-08	-0.88	1.80678e-08	-0.88	6.4596e-09	-0.88	5.6457e-09
-0.84	1.53908e-08	-0.84	1.76682e-08	-0.84	6.481e-09	-0.84	5.5553e-09
-0.8	1.54653e-08	-0.8	1.70776e-08	-0.8	6.5266e-09	-0.8	5.4618e-09
-0.76	1.52234e-08	-0.76	1.6604e-08	-0.76	6.6051e-09	-0.76	5.4926e-09
-0.72	1.50119e-08	-0.72	1.57918e-08	-0.72	6.2032e-09	-0.72	5.1124e-09
-0.68	1.50742e-08	-0.68	1.5293e-08	-0.68	6.0836e-09	-0.68	5.0061e-09
-0.64	1.44727e-08	-0.64	1.50519e-08	-0.64	5.9917e-09	-0.64	4.877e-09
-0.6	1.37554e-08	-0.6	1.38976e-08	-0.6	5.7151e-09	-0.6	4.7071e-09
-0.56	1.33173e-08	-0.56	1.35312e-08	-0.56	5.5532e-09	-0.56	4.6037e-09
-0.52	1.27606e-08	-0.52	1.29577e-08	-0.52	5.4176e-09	-0.52	4.4509e-09
-0.48	1.17863e-08	-0.48	1.19749e-08	-0.48	5.1075e-09	-0.48	4.177e-09
-0.44	1.11081e-08	-0.44	1.09626e-08	-0.44	4.8081e-09	-0.44	4.0488e-09
-0.4	1.0421e-08	-0.4	1.03139e-08	-0.4	4.591e-09	-0.4	3.8089e-09
-0.36	9.3739e-09	-0.36	9.4603e-09	-0.36	4.0841e-09	-0.36	3.5416e-09
-0.32	8.4227e-09	-0.32	8.5478e-09	-0.32	3.6433e-09	-0.32	3.2479e-09
-0.28	7.4639e-09	-0.28	7.3524e-09	-0.28	3.2319e-09	-0.28	2.8603e-09
-0.24	6.5404e-09	-0.24	6.6351e-09	-0.24	2.7787e-09	-0.24	2.5208e-09
-0.2	5.5471e-09	-0.2	5.5959e-09	-0.2	2.2933e-09	-0.2	2.1732e-09
-0.16	4.4348e-09	-0.16	4.6232e-09	-0.16	1.9605e-09	-0.16	1.8668e-09
-0.12	3.5976e-09	-0.12	3.6814e-09	-0.12	1.5618e-09	-0.12	1.4718e-09
-0.08	2.5843e-09	-0.08	2.7078e-09	-0.08	1.2388e-09	-0.08	1.0547e-09
-0.04	1.3887e-09	-0.04	1.4536e-09	-0.04	6.99869e-10	-0.04	6.45184e-10
0	4.6919e-12	0	6.9277e-12	0	5.019e-12	0	3.921e-12
0.04	1.8453e-09	0.04	2.0295e-09	0.04	1.0427e-09	0.04	1.1224e-09
0.08	4.4278e-09	0.08	5.0581e-09	0.08	2.743e-09	0.08	2.7953e-09
0.12	7.8223e-09	0.12	8.9301e-09	0.12	5.3396e-09	0.12	5.1742e-09
0.16	1.24593e-08	0.16	1.46485e-08	0.16	8.8488e-09	0.16	8.9099e-09
0.2	1.83399e-08	0.2	2.2017e-08	0.2	1.33757e-08	0.2	1.33408e-08
0.24	2.48431e-08	0.24	3.04547e-08	0.24	1.92884e-08	0.24	1.90465e-08
0.28	3.22853e-08	0.28	3.99538e-08	0.28	2.59947e-08	0.28	2.4731e-08
0.32	4.15653e-08	0.32	5.05517e-08	0.32	3.29934e-08	0.32	3.18951e-08
0.36	5.16957e-08	0.36	6.35867e-08	0.36	4.10532e-08	0.36	3.92088e-08
0.4	6.33068e-08	0.4	7.79983e-08	0.4	4.98192e-08	0.4	4.79299e-08
0.44	7.63825e-08	0.44	9.4652e-08	0.44	6.02653e-08	0.44	5.66843e-08
0.48	9.01136e-08	0.48	1.11239e-07	0.48	7.22759e-08	0.48	6.72294e-08
0.52	1.05689e-07	0.52	1.31625e-07	0.52	8.35594e-08	0.52	7.81478e-08
0.56	1.22511e-07	0.56	1.52847e-07	0.56	9.96698e-08	0.56	9.25436e-08
0.6	1.41358e-07	0.6	1.75376e-07	0.6	1.10552e-07	0.6	1.05867e-07
0.64	1.60525e-07	0.64	2.00741e-07	0.64	1.2592e-07	0.64	1.22835e-07
0.68	1.82345e-07	0.68	2.32281e-07	0.68	1.43358e-07	0.68	1.38311e-07
0.72	2.0323e-07	0.72	2.59743e-07	0.72	1.63738e-07	0.72	1.56573e-07
0.76	2.29294e-07	0.76	2.90393e-07	0.76	1.82064e-07	0.76	1.7662e-07
0.8	2.55684e-07	0.8	3.24316e-07	0.8	2.07547e-07	0.8	1.99579e-07
0.84	2.81186e-07	0.84	3.65216e-07	0.84	2.32941e-07	0.84	2.20599e-07
0.88	3.10391e-07	0.88	4.08715e-07	0.88	2.54836e-07	0.88	2.48019e-07
0.92	3.39263e-07	0.92	4.48639e-07	0.92	2.80976e-07	0.92	2.71386e-07
0.96	3.75645e-07	0.96	4.92646e-07	0.96	3.18691e-07	0.96	2.98971e-07
1	4.0841e-07	1	5.44707e-07	1	3.48684e-07	1	3.30166e-07

## Sheet: Fig_2d
x	with fluorescence	without fluorescne
490	0.11111	0
492	0.77778	0.11111
494	6.22222	0.22222
496	27.4444	0.11111
498	78.8889	0
500	167.444	0.33333
502	366.444	0.22222
504	676.111	0
506	1074.89	0
508	1658.56	0.11111
510	2285.11	0
512	3027.33	0
514	3810.44	0
516	4502.89	0
518	5248.11	0
520	5764.89	0
522	6063.11	0.11111
524	6198.44	0
526	6039.78	0.11111
528	5800	0
530	5346.78	0
532	4815	0
534	4250.33	0
536	3712.56	0
538	3175.22	0
540	2725.11	0
542	2295.78	0
544	1896.11	0
546	1620.56	0
548	1388	0
550	1150.44	0
552	979.667	0.11111
554	860.778	0
556	767.778	0
558	652.556	0
560	559.333	0
562	506.778	0
564	441.111	0
566	380.889	0
568	355.111	0
570	310.444	0
572	259.778	0
574	216.556	0
576	207.111	0
578	197.667	0
580	173.667	0.11111
582	143.556	0
584	116.667	0
586	100.333	0
588	98	0
590	75.8889	0
592	64.5556	0
594	50.8889	0.11111
596	45.6667	0
598	37.7778	0
600	34.2222	0
602	27.7778	0
604	25.2222	0
606	21.5556	0.11111
608	17.8889	0
610	16.3333	0
612	13.4444	0.22222
614	12.6667	0
616	11.3333	0
618	10.3333	0.11111
620	6.88889	0
622	6.22222	0
624	5.44444	0
626	6.11111	0
628	4.55556	0
630	3.88889	0
632	4.55556	0
634	3.77778	0.11111
636	2.55556	0
638	3.11111	0
640	2.11111	0
642	1.44444	0
644	2.22222	0
646	1.44444	0
648	0.88889	0
650	1.44444	0
652	1.22222	0
654	0.66667	0
656	0.88889	0
658	0.55556	0

## Sheet: Fig_3b
PBS		0.00001nM		0.0001 nM		0.0005nM		0.001nM		0.005nM		0.01nM		0.1nM		1nM		10nM		100nM
Voltage (V)	Current (A)	Voltage (V)	Current (A)	Voltage (V)	Current (A)	Voltage (V)	Current (A)	Voltage (V)	Current (A)	Voltage (V)	Current (A)	Voltage (V)	Current (A)	Voltage (V)	Current (A)	Voltage (V)	Current (A)	Voltage (V)	Current (A)	Voltage (V)	Current (A)
-1	1.54632e-08	-1	2.18e-08	-1	2.65e-08	-1	3.18287e-08	-1	3.58459e-08	-1	4.11646e-08	-1	4.97763e-08	-1	5.39924e-08	-1	6.48506e-08	-1	6.92904e-08	-1	7.86137e-08
-0.96	1.35686e-08	-0.96	1.94e-08	-0.96	2.31e-08	-0.96	2.76696e-08	-0.96	3.09889e-08	-0.96	3.65968e-08	-0.96	4.39379e-08	-0.96	4.61669e-08	-0.96	5.40872e-08	-0.96	5.71426e-08	-0.96	6.37531e-08
-0.92	1.20169e-08	-0.92	1.68e-08	-0.92	2.05e-08	-0.92	2.4235e-08	-0.92	2.73969e-08	-0.92	3.14594e-08	-0.92	3.79319e-08	-0.92	3.89013e-08	-0.92	4.52652e-08	-0.92	4.79013e-08	-0.92	5.10067e-08
-0.88	1.0423e-08	-0.88	1.45e-08	-0.88	1.77e-08	-0.88	2.10198e-08	-0.88	2.39719e-08	-0.88	2.80932e-08	-0.88	3.28138e-08	-0.88	3.27805e-08	-0.88	3.62527e-08	-0.88	4.00877e-08	-0.88	4.173e-08
-0.84	9.0373e-09	-0.84	1.3e-08	-0.84	1.54e-08	-0.84	1.8402e-08	-0.84	2.06889e-08	-0.84	2.40467e-08	-0.84	2.85551e-08	-0.84	2.82685e-08	-0.84	3.20374e-08	-0.84	3.21646e-08	-0.84	3.30198e-08
-0.8	7.8854e-09	-0.8	1.12e-08	-0.8	1.41e-08	-0.8	1.63441e-08	-0.8	1.82813e-08	-0.8	2.09052e-08	-0.8	2.56693e-08	-0.8	2.4764e-08	-0.8	2.68754e-08	-0.8	2.8753e-08	-0.8	2.91767e-08
-0.76	6.7688e-09	-0.76	9.77e-09	-0.76	1.18e-08	-0.76	1.38993e-08	-0.76	1.56738e-08	-0.76	1.81057e-08	-0.76	2.25539e-08	-0.76	2.2264e-08	-0.76	2.38789e-08	-0.76	2.46529e-08	-0.76	2.50098e-08
-0.72	5.7139e-09	-0.72	8.44e-09	-0.72	1.03e-08	-0.72	1.15481e-08	-0.72	1.36232e-08	-0.72	1.58247e-08	-0.72	2.01363e-08	-0.72	1.93279e-08	-0.72	2.03948e-08	-0.72	2.1469e-08	-0.72	2.12745e-08
-0.68	4.8136e-09	-0.68	7.07e-09	-0.68	8.83e-09	-0.68	1.02784e-08	-0.68	1.21013e-08	-0.68	1.4034e-08	-0.68	1.79767e-08	-0.68	1.66362e-08	-0.68	1.85368e-08	-0.68	1.97343e-08	-0.68	1.90214e-08
-0.64	3.7624e-09	-0.64	6.22e-09	-0.64	7.6e-09	-0.64	8.9135e-09	-0.64	1.05745e-08	-0.64	1.22742e-08	-0.64	1.50583e-08	-0.64	1.49919e-08	-0.64	1.65485e-08	-0.64	1.85173e-08	-0.64	1.76051e-08
-0.6	3.9957e-09	-0.6	4.96e-09	-0.6	6.48e-09	-0.6	7.5942e-09	-0.6	9.5581e-09	-0.6	1.12287e-08	-0.6	1.39849e-08	-0.6	1.33409e-08	-0.6	1.45708e-08	-0.6	1.70502e-08	-0.6	1.65849e-08
-0.56	2.6994e-09	-0.56	4.42e-09	-0.56	5.84e-09	-0.56	6.7398e-09	-0.56	8.4483e-09	-0.56	9.4081e-09	-0.56	1.28973e-08	-0.56	1.18107e-08	-0.56	1.29356e-08	-0.56	1.57858e-08	-0.56	1.53612e-08
-0.52	3.4066e-09	-0.52	3.26e-09	-0.52	4.82e-09	-0.52	5.895e-09	-0.52	7.7049e-09	-0.52	8.301e-09	-0.52	1.17889e-08	-0.52	1.08069e-08	-0.52	1.18168e-08	-0.52	1.49292e-08	-0.52	1.45867e-08
-0.48	3.9769e-09	-0.48	4.13e-09	-0.48	4.17e-09	-0.48	5.009e-09	-0.48	6.4082e-09	-0.48	7.6157e-09	-0.48	9.8718e-09	-0.48	9.2235e-09	-0.48	1.09098e-08	-0.48	1.37123e-08	-0.48	1.35108e-08
-0.44	2.912e-09	-0.44	5.44e-09	-0.44	7.23e-09	-0.44	4.1543e-09	-0.44	5.4289e-09	-0.44	6.4143e-09	-0.44	8.6404e-09	-0.44	8.6262e-09	-0.44	9.9942e-09	-0.44	1.23946e-08	-0.44	1.3079e-08
-0.4	3.803e-09	-0.4	4.1e-09	-0.4	5.59e-09	-0.4	1.6893e-09	-0.4	4.4811e-09	-0.4	5.546e-09	-0.4	8.4185e-09	-0.4	8.1385e-09	-0.4	8.1931e-09	-0.4	1.06128e-08	-0.4	1.16864e-08
-0.36	2.411e-09	-0.36	4.76e-09	-0.36	4.55e-09	-0.36	4.0137e-09	-0.36	1.8679e-09	-0.36	4.8141e-09	-0.36	6.3916e-09	-0.36	6.2103e-09	-0.36	6.4812e-09	-0.36	9.5115e-09	-0.36	9.8632e-09
-0.32	6.41568e-10	-0.32	4.6e-09	-0.32	1.65e-09	-0.32	8.10312e-10	-0.32	4.5662e-09	-0.32	1.6307e-09	-0.32	5.4777e-09	-0.32	4.7728e-09	-0.32	5.3484e-09	-0.32	8.0889e-09	-0.32	8.6378e-09
-0.28	1.5084e-09	-0.28	1.81e-09	-0.28	3.14e-09	-0.28	3.0965e-09	-0.28	3.8058e-10	-0.28	4.3379e-09	-0.28	1.6384e-09	-0.28	4.684e-09	-0.28	4.9238e-09	-0.28	5.8541e-09	-0.28	5.4437e-09
-0.24	5.4834e-10	-0.24	2.57e-09	-0.24	2.53e-10	-0.24	1.0431e-09	-0.24	2.6802e-09	-0.24	2.4456e-09	-0.24	4.649e-09	-0.24	2.9763e-09	-0.24	3.7269e-09	-0.24	4.1552e-09	-0.24	6.209e-09
-0.2	5.62559e-10	-0.2	3.68e-10	-0.2	1.27e-09	-0.2	7.54117e-10	-0.2	1.2813e-09	-0.2	1.4747e-09	-0.2	2.648e-09	-0.2	2.2196e-09	-0.2	3.0331e-09	-0.2	4.4145e-09	-0.2	1.8793e-09
-0.16	1.6673e-09	-0.16	6.81e-10	-0.16	2.12e-09	-0.16	6.03872e-11	-0.16	2.57235e-10	-0.16	4.0818e-10	-0.16	6.0609e-10	-0.16	8.61922e-10	-0.16	2.009e-09	-0.16	3.833e-09	-0.16	5.6016e-09
-0.12	3.70129e-10	-0.12	2.45e-09	-0.12	5.5e-10	-0.12	9.54765e-10	-0.12	6.70096e-10	-0.12	7.95942e-10	-0.12	8.28963e-10	-0.12	4.00747e-10	-0.12	7.97262e-10	-0.12	3.0145e-09	-0.12	3.0477e-10
-0.08	2.747e-09	-0.08	1.19e-09	-0.08	1.42e-09	-0.08	1.8322e-09	-0.08	1.764e-09	-0.08	2.0046e-09	-0.08	2.4149e-09	-0.08	1.9581e-09	-0.08	3.03756e-10	-0.08	1.5978e-09	-0.08	1.1486e-09
-0.04	1.6419e-09	-0.04	2.13e-09	-0.04	2.36e-09	-0.04	2.9657e-09	-0.04	3.1431e-09	-0.04	3.6872e-09	-0.04	4.0973e-09	-0.04	3.5569e-09	-0.04	4.0453e-09	-0.04	6.86172e-10	-0.04	4.0046e-09
0	5.3206e-10	0	4.03e-09	0	4.64e-09	0	5.1133e-09	0	5.1804e-09	0	5.5133e-09	0	7.5267e-09	0	6.4288e-09	0	7.609e-09	0	6.1578e-09	0	5.8334e-09
0.04	2.9544e-09	0.04	6.39e-09	0.04	7.58e-09	0.04	8.3741e-09	0.04	8.8182e-09	0.04	9.3186e-09	0.04	1.16302e-08	0.04	1.07461e-08	0.04	1.1884e-08	0.04	1.00535e-08	0.04	9.4817e-09
0.08	5.5453e-09	0.08	9.44e-09	0.08	1.12e-08	0.08	1.22905e-08	0.08	1.33871e-08	0.08	1.39121e-08	0.08	1.70769e-08	0.08	1.60084e-08	0.08	1.768e-08	0.08	1.60836e-08	0.08	1.49803e-08
0.12	8.5136e-09	0.12	1.28e-08	0.12	1.58e-08	0.12	1.7082e-08	0.12	1.92648e-08	0.12	1.99125e-08	0.12	2.35491e-08	0.12	2.3196e-08	0.12	2.54602e-08	0.12	2.5211e-08	0.12	2.57393e-08
0.16	1.22647e-08	0.16	1.75e-08	0.16	2.11e-08	0.16	2.33014e-08	0.16	2.63766e-08	0.16	2.71989e-08	0.16	3.17891e-08	0.16	3.26762e-08	0.16	4.9088e-08	0.16	3.59176e-08	0.16	3.91537e-08
0.2	1.61451e-08	0.2	2.23e-08	0.2	2.78e-08	0.2	3.0244e-08	0.2	3.4483e-08	0.2	3.6071e-08	0.2	4.10659e-08	0.2	4.21246e-08	0.2	4.35503e-08	0.2	4.71656e-08	0.2	4.87622e-08
0.24	2.08823e-08	0.24	2.78e-08	0.24	3.56e-08	0.24	3.86006e-08	0.24	4.30693e-08	0.24	4.58271e-08	0.24	5.26626e-08	0.24	5.47865e-08	0.24	5.62815e-08	0.24	6.12546e-08	0.24	6.3795e-08
0.28	2.59015e-08	0.28	3.4e-08	0.28	4.28e-08	0.28	4.78673e-08	0.28	5.61098e-08	0.28	5.65551e-08	0.28	6.60745e-08	0.28	6.88138e-08	0.28	7.205e-08	0.28	7.70084e-08	0.28	7.99234e-08
0.32	3.22196e-08	0.32	4.1e-08	0.32	5.37e-08	0.32	5.96886e-08	0.32	6.50553e-08	0.32	6.95855e-08	0.32	7.83926e-08	0.32	8.29907e-08	0.32	8.81544e-08	0.32	9.41866e-08	0.32	9.76742e-08
0.36	3.90404e-08	0.36	4.93e-08	0.36	6.29e-08	0.36	6.88956e-08	0.36	7.90497e-08	0.36	8.5167e-08	0.36	9.31996e-08	0.36	9.82866e-08	0.36	1.04994e-07	0.36	1.11523e-07	0.36	1.16965e-07
0.4	4.60898e-08	0.4	5.86e-08	0.4	7.59e-08	0.4	8.11643e-08	0.4	9.33414e-08	0.4	9.93659e-08	0.4	1.08419e-07	0.4	1.16793e-07	0.4	1.24606e-07	0.4	1.32583e-07	0.4	1.38603e-07
0.44	5.43739e-08	0.44	6.77e-08	0.44	8.81e-08	0.44	9.81262e-08	0.44	1.0702e-07	0.44	1.15615e-07	0.44	1.2786e-07	0.44	1.34854e-07	0.44	1.44019e-07	0.44	1.54746e-07	0.44	1.60327e-07
0.48	6.38304e-08	0.48	7.89e-08	0.48	1e-07	0.48	1.12764e-07	0.48	1.24454e-07	0.48	1.31506e-07	0.48	1.49613e-07	0.48	1.57182e-07	0.48	1.68105e-07	0.48	1.7769e-07	0.48	1.8532e-07
0.52	7.18754e-08	0.52	9.09e-08	0.52	1.16e-07	0.52	1.30297e-07	0.52	1.41625e-07	0.52	1.5227e-07	0.52	1.68831e-07	0.52	1.78793e-07	0.52	1.91485e-07	0.52	2.04445e-07	0.52	2.11321e-07
0.56	8.16491e-08	0.56	1.05e-07	0.56	1.36e-07	0.56	1.48719e-07	0.56	1.63464e-07	0.56	1.70816e-07	0.56	1.88288e-07	0.56	2.01952e-07	0.56	2.21023e-07	0.56	2.2872e-07	0.56	2.37722e-07
0.6	9.46761e-08	0.6	1.19e-07	0.6	1.53e-07	0.6	1.65139e-07	0.6	1.84133e-07	0.6	1.94726e-07	0.6	2.08365e-07	0.6	2.26257e-07	0.6	2.45899e-07	0.6	2.61077e-07	0.6	2.71432e-07
0.64	1.09837e-07	0.64	1.32e-07	0.64	1.69e-07	0.64	1.84011e-07	0.64	2.04997e-07	0.64	2.18117e-07	0.64	2.35016e-07	0.64	2.53374e-07	0.64	2.76523e-07	0.64	2.8962e-07	0.64	2.99227e-07
0.68	1.22449e-07	0.68	1.49e-07	0.68	1.86e-07	0.68	2.02733e-07	0.68	2.27337e-07	0.68	2.41383e-07	0.68	2.61365e-07	0.68	2.80867e-07	0.68	3.12025e-07	0.68	3.14973e-07	0.68	3.33552e-07
0.72	1.37548e-07	0.72	1.66e-07	0.72	2.03e-07	0.72	2.26949e-07	0.72	2.47699e-07	0.72	2.63353e-07	0.72	2.87997e-07	0.72	3.09144e-07	0.72	3.40421e-07	0.72	3.45296e-07	0.72	3.67626e-07
0.76	1.51851e-07	0.76	1.82e-07	0.76	2.24e-07	0.76	2.47091e-07	0.76	2.7484e-07	0.76	2.89292e-07	0.76	3.1415e-07	0.76	3.4596e-07	0.76	3.70349e-07	0.76	3.81861e-07	0.76	4.01382e-07
0.8	1.71292e-07	0.8	2.02e-07	0.8	2.44e-07	0.8	2.69445e-07	0.8	2.97102e-07	0.8	3.17683e-07	0.8	3.4368e-07	0.8	3.76799e-07	0.8	4.01854e-07	0.8	4.15751e-07	0.8	4.36477e-07
0.84	1.93278e-07	0.84	2.25e-07	0.84	2.67e-07	0.84	2.90916e-07	0.84	3.22607e-07	0.84	3.37725e-07	0.84	3.73138e-07	0.84	4.10403e-07	0.84	4.50359e-07	0.84	4.56961e-07	0.84	4.78744e-07
0.88	2.11009e-07	0.88	2.52e-07	0.88	2.89e-07	0.88	3.15572e-07	0.88	3.45079e-07	0.88	3.69662e-07	0.88	4.06427e-07	0.88	4.4155e-07	0.88	4.77437e-07	0.88	4.9178e-07	0.88	5.08741e-07
0.92	2.35521e-07	0.92	2.74e-07	0.92	3.14e-07	0.92	3.35731e-07	0.92	3.74107e-07	0.92	3.95737e-07	0.92	4.29505e-07	0.92	4.70342e-07	0.92	5.0145e-07	0.92	5.29163e-07	0.92	5.63031e-07
0.96	2.61167e-07	0.96	3.04e-07	0.96	3.4e-07	0.96	3.70187e-07	0.96	4.05615e-07	0.96	4.31195e-07	0.96	4.65461e-07	0.96	5.02445e-07	0.96	5.38039e-07	0.96	5.60103e-07	0.96	6.13866e-07
1	2.87837e-07	1	3.31e-07	1	3.74e-07	1	4.04205e-07	1	4.36904e-07	1	4.64425e-07	1	4.98924e-07	1	5.40745e-07	1	5.86513e-07	1	6.09999e-07	1	6.76774e-07

## Sheet: Fig_3d
concentration (nM)	Normalized rectification factor
0	0
1e-05	0.26567
0.0001	0.35821
0.0005	0.49552
0.001	0.54627
0.005	0.65373
0.01	0.80299
0.1	0.80299
1	0.93731
10	0.97015
100	1

## Sheet: Fig_3e
concentration (nM)	TNF-alpha	C-R	IL-6
0.01	0.803	0.04209	-0.02609
1	0.94	0.295	0.0616
100	1	0.18505	0.02346

## Sheet: Fig_3f
concentation (nM)	Without Aptamer	With Aptamer
0.0001	-0.02456	0.35821
0.0005	-0.01522	0.49552
0.001	0.04687	0.54627
0.01	0.00221	0.80299
0.1	-0.03015	0.80299
1	0.02299	0.93731
10	-0.0183	0.97015
100	-0.02582	1

## Sheet: Fig_4c
0V		-0.1V		-0.2V		-0.3V		-0.4V		-0.5V		-0.6V		-0.7V		-0.8V		-0.9V		-1V
DrainV	DrainI	DrainV	DrainI	DrainV	DrainI	DrainV	DrainI	DrainV	DrainI	DrainV	DrainI	DrainV	DrainI	DrainV	DrainI	DrainV	DrainI	DrainV	DrainI	DrainV	DrainI
-1	8.2496e-09	-1	1.16919e-08	-1	1.47289e-08	-1	1.96612e-08	-1	2.65402e-08	-1	3.37727e-08	-1	4.3467e-08	-1	5.31094e-08	-1	6.28237e-08	-1	7.37155e-08	-1	8.22363e-08
-0.96	6.3145e-09	-0.96	8.7528e-09	-0.96	1.09994e-08	-0.96	1.40381e-08	-0.96	1.81854e-08	-0.96	2.21844e-08	-0.96	2.74036e-08	-0.96	3.32171e-08	-0.96	3.8991e-08	-0.96	4.6832e-08	-0.96	5.2128e-08
-0.92	4.978e-09	-0.92	6.5725e-09	-0.92	8.0357e-09	-0.92	9.9738e-09	-0.92	1.21073e-08	-0.92	1.41576e-08	-0.92	1.67895e-08	-0.92	2.0231e-08	-0.92	2.32253e-08	-0.92	2.84798e-08	-0.92	3.1835e-08
-0.88	3.8953e-09	-0.88	4.8143e-09	-0.88	6.1024e-09	-0.88	7.2394e-09	-0.88	8.1509e-09	-0.88	8.6808e-09	-0.88	1.01986e-08	-0.88	1.18785e-08	-0.88	1.33162e-08	-0.88	1.62174e-08	-0.88	1.78082e-08
-0.84	3.2328e-09	-0.84	3.7657e-09	-0.84	4.3504e-09	-0.84	5.0636e-09	-0.84	5.2534e-09	-0.84	5.3794e-09	-0.84	5.969e-09	-0.84	6.6143e-09	-0.84	7.3426e-09	-0.84	9.2223e-09	-0.84	9.706e-09
-0.8	2.0214e-09	-0.8	2.9358e-09	-0.8	2.9177e-09	-0.8	3.1541e-09	-0.8	3.5362e-09	-0.8	3.9111e-09	-0.8	3.0642e-09	-0.8	3.7229e-09	-0.8	4.4785e-09	-0.8	5.3554e-09	-0.8	5.8028e-09
-0.76	1.7815e-09	-0.76	2.3381e-09	-0.76	2.6763e-09	-0.76	2.6947e-09	-0.76	2.2833e-09	-0.76	2.0917e-09	-0.76	2.1556e-09	-0.76	2.4351e-09	-0.76	2.8208e-09	-0.76	1.686e-09	-0.76	3.3269e-09
-0.72	1.3372e-09	-0.72	1.5999e-09	-0.72	1.8492e-09	-0.72	1.6666e-09	-0.72	1.5099e-09	-0.72	1.4054e-09	-0.72	9.7327e-10	-0.72	1.7641e-09	-0.72	2.11476e-10	-0.72	3.0759e-09	-0.72	3.1417e-09
-0.68	1.0827e-09	-0.68	1.233e-09	-0.68	1.5293e-09	-0.68	1.3896e-09	-0.68	1.2803e-09	-0.68	5.74269e-10	-0.68	5.15838e-10	-0.68	1.2829e-09	-0.68	1.5205e-09	-0.68	9.60906e-10	-0.68	3.4617e-09
-0.64	7.88861e-10	-0.64	1.0835e-09	-0.64	9.17216e-10	-0.64	1.0042e-09	-0.64	9.98217e-10	-0.64	2.1386e-09	-0.64	1.1391e-09	-0.64	5.72758e-11	-0.64	1.6061e-09	-0.64	2.2325e-09	-0.64	2.5495e-09
-0.6	8.22838e-10	-0.6	8.03285e-10	-0.6	6.9248e-10	-0.6	8.58793e-10	-0.6	7.67478e-10	-0.6	1.373e-09	-0.6	4.50189e-10	-0.6	1.2744e-09	-0.6	1.208e-09	-0.6	1.0693e-09	-0.6	2.2854e-09
-0.56	5.2378e-10	-0.56	4.98409e-10	-0.56	6.10214e-10	-0.56	6.41238e-10	-0.56	7.21705e-10	-0.56	8.65729e-10	-0.56	9.68671e-10	-0.56	8.18888e-10	-0.56	2.1005e-09	-0.56	2.2026e-09	-0.56	1.9205e-09
-0.52	4.63662e-10	-0.52	6.40986e-10	-0.52	8.58971e-10	-0.52	5.32765e-10	-0.52	6.33169e-10	-0.52	1.2119e-09	-0.52	6.03451e-10	-0.52	2.15337e-10	-0.52	4.9094e-10	-0.52	6.1555e-11	-0.52	1.3832e-09
-0.48	4.56797e-10	-0.48	2.66604e-10	-0.48	6.28259e-10	-0.48	3.25223e-10	-0.48	1.1685e-09	-0.48	2.54153e-10	-0.48	7.60072e-10	-0.48	8.84747e-10	-0.48	2.4539e-09	-0.48	1.47e-09	-0.48	1.4199e-09
-0.44	3.63383e-10	-0.44	2.36882e-10	-0.44	6.89508e-10	-0.44	1.48973e-11	-0.44	1.3754e-09	-0.44	7.39354e-10	-0.44	3.22873e-10	-0.44	1.26e-09	-0.44	6.12462e-10	-0.44	2.8078e-09	-0.44	8.08918e-10
-0.4	1.17419e-10	-0.4	1.97338e-10	-0.4	4.71126e-10	-0.4	3.97848e-10	-0.4	1.0442e-09	-0.4	9.89372e-10	-0.4	3.99977e-11	-0.4	3.06943e-11	-0.4	3.2896e-09	-0.4	1.7165e-09	-0.4	2.0385e-09
-0.36	5.23124e-10	-0.36	1.95885e-10	-0.36	8.50819e-10	-0.36	3.82939e-10	-0.36	2.35446e-10	-0.36	1.0698e-09	-0.36	5.131e-11	-0.36	1.6437e-09	-0.36	8.83441e-11	-0.36	2.0946e-09	-0.36	1.4253e-09
-0.32	2.14709e-10	-0.32	6.90196e-11	-0.32	4.94305e-10	-0.32	1.0874e-09	-0.32	4.33294e-10	-0.32	1.1794e-09	-0.32	3.84097e-11	-0.32	4.65955e-10	-0.32	3.5896e-09	-0.32	3.97204e-10	-0.32	5.98637e-10
-0.28	2.3463e-10	-0.28	4.58461e-11	-0.28	1.63642e-10	-0.28	1.0182e-09	-0.28	9.62317e-10	-0.28	1.0075e-09	-0.28	6.15415e-10	-0.28	3.335e-09	-0.28	2.3989e-10	-0.28	2.6567e-09	-0.28	7.81096e-11
-0.24	1.03003e-10	-0.24	2.0723e-10	-0.24	9.91949e-11	-0.24	1.2558e-09	-0.24	1.2533e-09	-0.24	1.1143e-09	-0.24	1.8922e-09	-0.24	7.4783e-10	-0.24	4.1532e-09	-0.24	5.36191e-10	-0.24	1.1234e-09
-0.2	1.678e-10	-0.2	4.29835e-10	-0.2	4.16777e-10	-0.2	1.169e-09	-0.2	1.5034e-09	-0.2	8.74168e-10	-0.2	4.47297e-10	-0.2	1.9374e-09	-0.2	9.90915e-10	-0.2	2.8753e-09	-0.2	3.454e-09
-0.16	2.10202e-10	-0.16	5.32791e-10	-0.16	5.74999e-10	-0.16	3.44454e-10	-0.16	1.4495e-09	-0.16	8.50806e-10	-0.16	2.9968e-09	-0.16	4.2721e-09	-0.16	3.6859e-09	-0.16	1.3359e-09	-0.16	1.7231e-09
-0.12	3.60825e-11	-0.12	6.59869e-10	-0.12	7.50465e-10	-0.12	7.05886e-10	-0.12	1.6129e-09	-0.12	2.8146e-09	-0.12	9.85886e-10	-0.12	1.3899e-09	-0.12	1.8704e-09	-0.12	3.4034e-09	-0.12	1.2534e-09
-0.08	6.61261e-10	-0.08	9.59222e-10	-0.08	1.0712e-09	-0.08	9.99239e-10	-0.08	1.9003e-09	-0.08	1.0901e-09	-0.08	4.4483e-09	-0.08	2.9624e-09	-0.08	1.2193e-09	-0.08	2.5184e-09	-0.08	3.3443e-09
-0.04	7.12153e-10	-0.04	1.2617e-09	-0.04	1.3813e-09	-0.04	1.4972e-09	-0.04	1.2608e-09	-0.04	1.226e-09	-0.04	1.6149e-09	-0.04	2.1236e-09	-0.04	2.4565e-09	-0.04	1.5977e-09	-0.04	5.0417e-09
0	1.0632e-09	0	1.5418e-09	0	1.6936e-09	0	1.9151e-09	0	2.7813e-09	0	7.84044e-10	0	3.02764e-11	0	4.87081e-10	0	7.49069e-11	0	3.5396e-09	0	6.1285e-09
0.04	1.4361e-09	0.04	1.9294e-09	0.04	2.1516e-09	0.04	2.4349e-09	0.04	1.568e-09	0.04	1.7363e-09	0.04	2.2165e-09	0.04	2.7514e-09	0.04	3.3591e-09	0.04	5.4621e-09	0.04	7.2806e-09
0.08	1.9051e-09	0.08	2.4933e-09	0.08	2.6496e-09	0.08	2.3985e-09	0.08	1.2577e-09	0.08	1.6351e-09	0.08	3.3792e-09	0.08	4.0714e-09	0.08	5.5983e-09	0.08	7.0272e-09	0.08	9.3441e-09
0.12	2.7876e-09	0.12	3.2176e-09	0.12	3.592e-09	0.12	2.774e-09	0.12	2.9708e-09	0.12	3.4505e-09	0.12	4.1815e-09	0.12	6.2499e-09	0.12	7.0498e-09	0.12	9.1556e-09	0.12	1.16317e-08
0.16	3.8918e-09	0.16	4.4894e-09	0.16	4.7777e-09	0.16	4.3538e-09	0.16	4.4371e-09	0.16	5.086e-09	0.16	5.6506e-09	0.16	7.42e-09	0.16	9.5828e-09	0.16	1.27605e-08	0.16	1.37181e-08
0.2	5.2837e-09	0.2	5.7121e-09	0.2	5.3394e-09	0.2	6.1708e-09	0.2	5.8272e-09	0.2	6.9804e-09	0.2	8.4584e-09	0.2	9.1502e-09	0.2	1.27334e-08	0.2	1.53634e-08	0.2	1.79752e-08
0.24	7.3698e-09	0.24	7.7948e-09	0.24	8.1427e-09	0.24	9.0372e-09	0.24	8.636e-09	0.24	9.4858e-09	0.24	1.13579e-08	0.24	1.28488e-08	0.24	1.63453e-08	0.24	1.94072e-08	0.24	2.19599e-08
0.28	1.01779e-08	0.28	1.09614e-08	0.28	1.05833e-08	0.28	1.121e-08	0.28	1.09016e-08	0.28	1.25383e-08	0.28	1.53527e-08	0.28	1.69279e-08	0.28	2.04892e-08	0.28	2.30563e-08	0.28	2.61055e-08
0.32	1.18055e-08	0.32	1.33701e-08	0.32	1.34716e-08	0.32	1.58244e-08	0.32	1.39295e-08	0.32	1.60992e-08	0.32	2.04436e-08	0.32	2.06e-08	0.32	2.62136e-08	0.32	2.85549e-08	0.32	3.2783e-08
0.36	1.55308e-08	0.36	1.71485e-08	0.36	1.76161e-08	0.36	1.91236e-08	0.36	1.88986e-08	0.36	2.01933e-08	0.36	2.38393e-08	0.36	2.60818e-08	0.36	3.02336e-08	0.36	3.48482e-08	0.36	3.84944e-08
0.4	1.84744e-08	0.4	2.20689e-08	0.4	2.23918e-08	0.4	2.35604e-08	0.4	2.36217e-08	0.4	2.51997e-08	0.4	2.87108e-08	0.4	3.04894e-08	0.4	3.63922e-08	0.4	4.02848e-08	0.4	4.30853e-08
0.44	2.31383e-08	0.44	2.50136e-08	0.44	2.84824e-08	0.44	2.72644e-08	0.44	2.87706e-08	0.44	3.27294e-08	0.44	3.61473e-08	0.44	3.84963e-08	0.44	4.49031e-08	0.44	4.52957e-08	0.44	4.90949e-08
0.48	2.78798e-08	0.48	3.20862e-08	0.48	3.43563e-08	0.48	3.34506e-08	0.48	3.4944e-08	0.48	3.86616e-08	0.48	4.39867e-08	0.48	4.47427e-08	0.48	5.00566e-08	0.48	5.27496e-08	0.48	5.74238e-08
0.52	3.2823e-08	0.52	3.84298e-08	0.52	3.99885e-08	0.52	4.16251e-08	0.52	4.07946e-08	0.52	4.83245e-08	0.52	4.93548e-08	0.52	5.29518e-08	0.52	5.82321e-08	0.52	6.32892e-08	0.52	6.60492e-08
0.56	3.88061e-08	0.56	4.2531e-08	0.56	4.6311e-08	0.56	4.67026e-08	0.56	4.91356e-08	0.56	5.46006e-08	0.56	5.88539e-08	0.56	6.29886e-08	0.56	6.9994e-08	0.56	7.47818e-08	0.56	7.68788e-08
0.6	4.49491e-08	0.6	4.99387e-08	0.6	5.33116e-08	0.6	5.31671e-08	0.6	5.56537e-08	0.6	6.23301e-08	0.6	6.74992e-08	0.6	7.12821e-08	0.6	8.21017e-08	0.6	8.26748e-08	0.6	8.07865e-08
0.64	5.08047e-08	0.64	5.66608e-08	0.64	6.26892e-08	0.64	6.25656e-08	0.64	6.68744e-08	0.64	7.09962e-08	0.64	7.77322e-08	0.64	8.14034e-08	0.64	9.03152e-08	0.64	9.31605e-08	0.64	9.18544e-08
0.68	6.02665e-08	0.68	6.42346e-08	0.68	6.85902e-08	0.68	7.08729e-08	0.68	7.26252e-08	0.68	8.29583e-08	0.68	8.49406e-08	0.68	8.9945e-08	0.68	1.00578e-07	0.68	1.02908e-07	0.68	1.0468e-07
0.72	6.82079e-08	0.72	7.48439e-08	0.72	8.27502e-08	0.72	8.25011e-08	0.72	8.37244e-08	0.72	9.41313e-08	0.72	9.9185e-08	0.72	1.06524e-07	0.72	1.10675e-07	0.72	1.15254e-07	0.72	1.13252e-07
0.76	7.48692e-08	0.76	8.41048e-08	0.76	9.15566e-08	0.76	9.60018e-08	0.76	9.67833e-08	0.76	1.10341e-07	0.76	1.11351e-07	0.76	1.15783e-07	0.76	1.1821e-07	0.76	1.28936e-07	0.76	1.2497e-07
0.8	8.86748e-08	0.8	9.51679e-08	0.8	1.05038e-07	0.8	1.1006e-07	0.8	1.18342e-07	0.8	1.20585e-07	0.8	1.31732e-07	0.8	1.33905e-07	0.8	1.38942e-07	0.8	1.47005e-07	0.8	1.42632e-07
0.84	1.00804e-07	0.84	1.09082e-07	0.84	1.19356e-07	0.84	1.21338e-07	0.84	1.31909e-07	0.84	1.46395e-07	0.84	1.53491e-07	0.84	1.55295e-07	0.84	1.58583e-07	0.84	1.66397e-07	0.84	1.64879e-07
0.88	1.12817e-07	0.88	1.22459e-07	0.88	1.39215e-07	0.88	1.39984e-07	0.88	1.52896e-07	0.88	1.68352e-07	0.88	1.7478e-07	0.88	1.81026e-07	0.88	1.87971e-07	0.88	1.85528e-07	0.88	1.91426e-07
0.92	1.26585e-07	0.92	1.40923e-07	0.92	1.57791e-07	0.92	1.62815e-07	0.92	1.78591e-07	0.92	1.97245e-07	0.92	2.04748e-07	0.92	2.1043e-07	0.92	2.22535e-07	0.92	2.21416e-07	0.92	2.30093e-07
0.96	1.42323e-07	0.96	1.55989e-07	0.96	1.7928e-07	0.96	1.88698e-07	0.96	2.10635e-07	0.96	2.23216e-07	0.96	2.42128e-07	0.96	2.52091e-07	0.96	2.62317e-07	0.96	2.65147e-07	0.96	2.79789e-07
1	1.60105e-07	1	1.83219e-07	1	2.10991e-07	1	2.18132e-07	1	2.33367e-07	1	2.65759e-07	1	2.79198e-07	1	2.98951e-07	1	3.17818e-07	1	3.18483e-07	1	3.36315e-07

## Sheet: Fig_4d
gate voltage	Normalized rectification factor
-0.1	0.13735
-0.2	0.195
-0.3	0.35911
-0.4	0.50842
-0.5	0.57971
-0.6	0.71008
-0.7	0.79484
-0.8	0.86341
-0.9	0.96474
-1	1

## Sheet: Supplementary_fig_1a
Distance (um)	Height (nm)
0	28.1
0.138	28.2
0.276	28.2
0.413	28.1
0.551	28
0.689	28
0.827	28.1
0.964	28.1
1.1	28.1
1.24	28.1
1.38	28.1
1.52	28.2
1.65	28.3
1.79	28.4
1.93	28.4
2.07	28.4
2.2	28.5
2.34	28.5
2.48	28.3
2.62	28
2.76	27.6
2.89	27.3
3.03	27.3
3.17	27.4
3.31	27.5
3.44	27.5
3.58	27.4
3.72	26.8
3.86	25
4	19.8
4.13	10.3
4.27	-4.97
4.41	-21.6
4.55	-28.7
4.68	-29.8
4.82	-30.3
4.96	-31
5.1	-31.4
5.24	-31.2
5.37	-31
5.51	-30.7
5.65	-30.8
5.79	-31.2
5.92	-31.6
6.06	-31.5
6.2	-31.1
6.34	-30.7
6.48	-30.6
6.61	-30.7
6.75	-30.9
6.89	-31.1
7.03	-30.8
7.16	-30.5
7.3	-30.8

## Sheet: Supplementary_fig_1b
Distance (um)	Height (nm)
0	8.09425
0.118206	8.18507
0.236411	8.20928
0.354617	8.13558
0.472823	8.06769
0.591028	8.03463
0.709234	7.99789
0.82744	7.92024
0.945646	7.90015
1.06385	7.88542
1.18206	7.88898
1.30026	7.97078
1.41847	8.06748
1.53667	8.13357
1.65488	8.03779
1.77309	7.86511
1.89129	7.81184
2.0095	7.84241
2.1277	7.84681
2.24591	7.83499
2.36411	7.64816
2.48232	7.38348
2.60053	6.89473
2.71873	5.8069
2.83694	3.5854
2.95514	-0.18884
3.07335	-4.25264
3.19155	-5.31572
3.30976	-5.27123
3.42796	-5.05399
3.54617	-4.91157
3.66438	-5.01097
3.78258	-5.05504
3.90079	-5.06859
4.01899	-5.14037
4.1372	-5.17383
4.2554	-5.12719
4.37361	-5.05212
4.49182	-5.17682
4.61002	-5.36226
4.72823	-5.38345
4.84643	-5.36359
4.96464	-5.38542
5.08284	-5.37712
5.20105	-5.3719
5.31926	-5.38193
5.43746	-5.33952
5.55567	-5.32134
5.67387	-5.33809
5.79208	-5.36247
5.91028	-5.29476
6.02849	-5.2384
6.14669	-5.27403
6.2649	-5.20976
6.38311	-5.20811
6.50131	-5.32764
6.61952	-5.30355
6.73772	-5.39981
6.85593	-5.54089
6.97413	-5.72267
7.09234	-5.83044

[truncated: 17 more sheets: Supplementary_fig_2a, Supplementary_fig_2b, Supplementary_fig_3a, Supplementary_fig_3b, Supplementary_fig_3c, Supplementary_fig_3d, Supplementary_fig_3e, Supplementary_fig_3f, Supplementary_fig_6, Supplementary_fig_7a, Supplementary_fig_7b, Supplementary_fig_8, Supplementary_fig_10a, Supplementary_fig_10b, Supplementary_fig_10c, Supplementary_fig_10d, Supplementary_fig_10e]
